# Supplementary material for: Effects of Glomus intraradices Inoculation on Growth, Nutrient Uptake, and Rhizosphere–Endophytic Microenvironment of Sweet Potato Seedlings
Source: J Fungi (Basel). 2026 May 29;12(6):393. doi: 10.3390/jof12060393 (PMC13301759; doi:10.3390/jof12060393)
Supplement: Supplementary file 1 [file jof-12-00393-s001.zip]

Archive with 1 entries (1 files):
- Supplementary material-Journal of Fungi-JieYuan20260508.xlsx
