# Supplementary material for: Effects of Glomus intraradices Inoculation on Growth, Nutrient Uptake, and Rhizosphere–Endophytic Microenvironment of Sweet Potato Seedlings
Source: J Fungi (Basel). 2026 May 29;12(6):393. doi: 10.3390/jof12060393 (PMC13301759; doi:10.3390/jof12060393)
Supplement: Supplementary file 1 [file jof-12-00393-s001.zip › Supplementary material-Journal of Fungi-JieYuan20260508.xlsx]

## Sheet: Information
Journal	Journal of Fungi
Title	Effects of Glomus intraradices Inoculation on Growth, Nutrient Uptake, and Rhizosphere-Endophytic Microenvironment of Sweet Potato Seedlings
Author	Jie Yuan 1, Wenna Zhao 1, 2, Xiaoqing Wu 1, 3, Minghui Xu 3, Cheng Ji 1, 3, Cong Xu 1, Fei Chen 2, Yongchun Zhang1, 3 and Jidong Wang 1, 3* 1 Institute of Agricultural Resources and Environment, Jiangsu Academy of Agricultural Sciences/National Agricultural Experimental Station for Agricultural Environment, Luhe, Jiangsu Academy of Agricultural Sciences, Nanjing 210014, China 2 School of Life Sci…

## Sheet: Figure S1
Figure S1. Differences in sweet potato root metabolites under CK and AMF treatments.

## Sheet: Figure S2
Superclass	Class	Subclass	Figure S2. AMF differentially expressed metabolites identified as phenylpropanoids and polyketides.
Phenylpropanoids and polyketides	Cinnamic acids and derivatives	Hydroxycinnamic acids and derivatives
Phenylpropanoids and polyketides	Coumarins and derivatives	Coumarin glycosides
Phenylpropanoids and polyketides	Flavonoids	Flavonoid glycosides
Phenylpropanoids and polyketides	Flavonoids	Flavonoid glycosides
Phenylpropanoids and polyketides	Flavonoids	Pyranoflavonoids
Phenylpropanoids and polyketides	Macrolactams	Not Available
Phenylpropanoids and polyketides	Macrolactams	Not Available
Phenylpropanoids and polyketides	Macrolactams	Not Available
Phenylpropanoids and polyketides	Macrolides and analogues	Epothilones and analogues
Phenylpropanoids and polyketides	Macrolides and analogues	Zearalenones
Phenylpropanoids and polyketides	Phenylpropanoic acids	Not Available
Phenylpropanoids and polyketides	Tetracyclines	Not Available
Phenylpropanoids and polyketides	Tetracyclines	Not Available

## Sheet: Table S1
Table S1. Hormone-associated metabolites regulated by AMF in root of sweet potato.
Hormone	Metabolite	log10FC	P value
Auxin	Indole-3-Acetic Acid	0.995656	0.7958
	Indole-3-Acetyl-L-Aspartic Acid	1.02059	0.2489
	Indole-3-Carboxaldehyde	1.02744	0.243
	Indole-3-Lactic Acid	1.01328	0.08929
	Indole	1.00249	0.6403
Gibberellin	Gibberellin A7	0.972457	0.02547
	Gibberellin A5	1.02172	0.2741
	Gibberellin A14	1.01448	0.4139
	Gibberellin A25	0.900859	0.1398
	Gibberellin A36	1.00872	0.6099
	Gibberellin A53	1.07054	0.2013
	Gibberellin A112	1.01088	0.5362
	Gibberellin A4 Glucosyl Ester	1.03197	0.2484
	Gibberellin A37 Glucosyl Ester	1.01224	0.337
	Gibberellin A38 Glucosyl Ester	1.02297	0.003984
	16,17-Dihydro-16Alpha,17-Dihydroxygibberellin A4 17-Glucoside	1.01353	0.6126
	16,17-Dihydro-16Alpha,17-Dihydroxygibberellin A7 17-Glucoside	1.00591	0.6186
	Gibberellin A8-Catabolite	0.981409	0.4655
Cytokinins	Zeatin Riboside	0.98273	0.3656
	Dihydrozeatin	0.993233	0.08919
	Trans-Zeatin-O-Glucoside	0.991294	0.5221
	Zeatin O-Glucoside Riboside	0.982495	0.3099
	Cis-Zeatin O-Glucoside	0.994444	0.4104
	Zeatin-7-N-Glucoside	0.986913	0.4284
	Dihydrozeatin-9-N-Glucoside	0.983789	0.3222
	Trans-Zeatin Riboside Monophosphate	0.971344	0.2176
	Allantoic Acid	0.997224	0.8688
Abscisic Acid	Abscisic Acid	0.991079	0.4241
	Phaseic Acid	0.980769	0.2179
	(+)-Dehydrovomifoliol	1.09089	0.04136
	Abscisic Alcohol	1.02138	0.07659
Jasmonates	Jasmonic Acid	0.990432	0.5562
	12-Hydroxyjasmonic Acid	0.994514	0.6883
	12-Oxo Phytodienoic Acid	1.02495	0.336
Salicylic Acid	Salicylic Acid	0.993056	0.758
	Chorismate	1.0874	0.1193
	1-Aminocyclopropane-1-Carboxylate	0.995159	0.366
Brassinosteroids	Brassinolide	1.03788	0.5508

## Sheet: Figure S3
Figure S3. Relative abundance of bacterial composition at phyla and genera levels for different treatments.

## Sheet: Table S2
Table S2. Effects of root and AMF on the relative abundance of bacterial composition at phyla and genera levels for different treatments.
Taxa	Relative abundance (%)								Endophytic vs rhizosphere	R_AMF vs R_CK	E_AMF vs E_CK
	R_CK	R_AMF	E_CK	E_AMF
Phylum
Pseudomonadota	24.1418	23.4158	45.3232	50.6309	b	b	a	a	2.02***	0.97	1.12
Actinomycetota	11.0806	13.0965	17.1847	16.3319	c	bc	a	ab	1.39***	1.18	0.95
Bacillota	25.2062	20.3778	1.21238	1.09255	a	b	c	c	0.05***	0.81**	0.9
Patescibacteria	1.98774	1.24057	25.2696	17.8755	c	c	a	b	13.36***	0.62	0.71
Bacteroidota	6.83725	5.47684	4.71558	7.72538	a	a	a	a	1.01	0.80**	1.64
Acidobacteriota	8.95186	10.8339	1.13484	0.993868	a	a	b	b	0.11***	1.21	0.88
Chloroflexota	7.1051	8.63467	2.07937	2.40361	a	a	b	b	0.28***	1.22	1.16
Myxococcota	2.24149	2.54458	1.04321	1.12074	ab	a	b	b	0.45***	1.14	1.07
Gemmatimonadota	2.57278	2.76309	0.105731	0.133925	a	a	b	b	0.04***	1.07	1.27
Verrucomicrobiota	1.65645	2.00183	0.570945	0.500458	ab	a	ab	b	0.29**	1.21	0.88
Bdellovibrionota	1.33925	1.6212	0.507507	0.500458	a	a	b	b	0.34***	1.21	0.99
Nitrospirota	1.67054	1.79037	0.00704871	0.00704871	a	a	b	b	0.00***	1.07	1
unclassified_k_norank_d_Bacteria	1.30401	1.29696	0.0775358	0.0986819	a	a	b	b	0.07***	0.99	1.27
Cyanobacteriota	0.888137	1.24057	0.133925	0.105731	a	a	b	b	0.11***	1.4	0.79
Planctomycetota	0.345387	0.585043	0.183266	0.0704871	ab	a	b	b	0.27**	1.69	0.38
Dadabacteria	0.415874	0.521604	0	0	a	a	b	b	0.00***	1.25	0
Entotheonellaeota	0.394728	0.472263	0	0	a	a	b	b	0.00***	1.2	0
Thermodesulfobacteriota	0.204412	0.359484	0	0.0211461	ab	a	b	b	0.04**	1.76	0
Methylomirabilota	0.190315	0.331289	0.0281948	0.00704871	ab	a	b	b	0.07**	1.74	0.25
Armatimonadota	0.176218	0.190315	0.0704871	0.0986819	a	a	a	a	0.46	1.08	1.4
Candidatus_Kapabacteria	0.211461	0.16212	0.0634384	0.0845845	a	a	a	a	0.40*	0.77	1.33
Elusimicrobiota	0.0986819	0.190315	0.0352435	0.0281948	ab	a	b	b	0.22**	1.93	0.8
Chlamydiota	0.112779	0.112779	0.0563897	0.0281948	a	a	a	a	0.38*	1	0.5
Sumerlaeota	0.0845845	0.0704871	0.112779	0.0211461	a	a	a	a	0.86	0.83	0.19
Dependentiae	0.112779	0.0634384	0.0281948	0.0634384	a	a	a	a	0.52	0.56	2.25
Candidatus_Eremiobacterota	0.0986819	0.0916332	0.0422922	0.0211461	a	a	a	a	0.33	0.93	0.5
TX1A-33	0.148023	0.0775358	0.00704871	0	ab	a	b	b	0.03***	0.52	0
Fibrobacterota	0.112779	0.0704871	0.00704871	0.0140974	a	ab	b	b	0.12***	0.63	2
Latescibacterota	0.0634384	0.0916332	0	0	a	a	b	b	0.00**	1.44	0
NB1-j	0.0493409	0.0845845	0	0	ab	a	b	b	0.00*	1.71	0
Genus
TM7a	0.662578	0.317192	18.9751	13.5124	b	b	a	a	33.16**	0.48***	0.71
Devosia	1.6494	1.02206	6.92888	9.7977	c	c	b	a	6.26***	0.62*	1.41*
Streptomyces	0.866991	0.916332	8.09192	5.89977	b	b	ab	a	7.85**	1.06	0.73
Rhizobium	0.697822	0.592091	5.92091	5.7165	b	b	a	a	9.02***	0.85	0.97
unclassified_f_Comamonadaceae	0.909283	0.923381	3.0098	5.20899	b	b	ab	a	4.48**	1.02	1.73
Neobacillus	4.32791	3.96137	0.0493409	0.0634384	a	a	b	b	0.01***	0.92	1.29
Sphingomonas	2.14986	2.07232	1.53662	1.67759	a	a	a	a	0.76**	0.96	1.09
Microvirga	2.17805	1.96659	1.42384	1.72693	a	a	a	a	0.76	0.9	1.21
norank_f_LWQ8	0.535702	0.288997	4.02481	2.24854	b	b	a	ab	7.61**	0.54	0.56
unclassified_f_Micromonosporaceae	0.0775358	0.119828	2.96046	3.75696	b	b	ab	a	34.04**	1.55	1.27
Steroidobacter	0.500458	0.620286	2.17805	3.35518	b	b	ab	a	4.94**	1.24	1.54
Pseudoxanthomonas	0.0634384	0.0352435	2.38951	3.88384	b	b	a	a	63.57**	0.56	1.63
Neorhizobium	0.126877	0.105731	5.22309	0.676676	a	a	a	a	25.36	0.83	0.13
Mesobacillus	3.23536	2.4459	0.0493409	0.0352435	a	b	c	c	0.01***	0.76**	0.71
norank_f_Microscillaceae	1.51547	1.39564	0.789455	1.9102	a	a	a	a	0.93	0.92	2.42
norank_o_Vicinamibacterales	2.34722	2.78424	0.0422922	0.105731	a	a	b	b	0.03***	1.19	2.5
norank_f_Symbiobacteraceae	3.0239	2.03708	0	0	a	a	b	b	0.00***	0.67	0
Ensifer	0.373581	0.260802	2.64326	1.58596	c	c	a	b	6.67**	0.70*	0.60*
norank_f_Vicinamibacteraceae	1.70579	2.45295	0.303094	0.155072	a	a	b	b	0.11***	1.44	0.51*
Croceibacterium	0.451117	0.267851	1.91725	1.69874	b	b	a	a	5.03***	0.59	0.89
Fictibacillus	2.48114	1.71284	0.0845845	0.0422922	a	b	c	c	0.03***	0.69**	0.5
Bacillus	2.41066	1.74808	0.0422922	0.0281948	a	a	b	b	0.02***	0.73	0.67
Flavisolibacter	2.05822	1.56481	0.204412	0.359484	a	a	b	b	0.16***	0.76	1.76
Paenibacillus	1.79742	1.60711	0.281948	0.21851	a	a	b	b	0.15***	0.89	0.77
Ramlibacter	1.09255	1.09255	0.683725	0.740114	a	a	a	a	0.65**	1	1.08
Nitrospira	1.6212	1.69874	0.00704871	0.00704871	a	a	b	b	0.00***	1.05	1
Ellin6055	0.422922	0.422922	1.15599	1.21238	b	b	a	a	2.80***	1	1.05
Niastella	0.21851	0.169169	0.704871	2.00183	b	b	b	a	6.98*	0.77	2.84
Bryobacter	1.22647	1.53662	0.0211461	0.0211461	a	a	b	b	0.02***	1.25	1
unclassified_k_norank_d_Bacteria	1.30401	1.29696	0.0775358	0.0986819	a	a	b	b	0.07***	0.99	1.27

## Sheet: Table S3
Table S3. Differentially abundant genera identified by LEfSe with logarithmic LDA ＞ 2.5 between endophytic and rhizosphere bacterial communities.
Group	Mean	LDA value	P value	Species name
Endophytic	5.21069	4.89596	0.00395	p__Patescibacteria.c__Saccharimonadia.o__Saccharimonadales.f__Saccharimonadaceae.g__TM7a
Endophytic	4.92238	4.55616	0.00388	p__Pseudomonadota.c__Alphaproteobacteria.o__Hyphomicrobiales.f__Devosiaceae.g__Devosia
Endophytic	4.84484	4.48828	0.00382	p__Actinomycetota.c__Actinobacteria.o__Kitasatosporales.f__Streptomycetaceae.g__Streptomyces
Endophytic	4.76483	4.40827	0.00395	p__Pseudomonadota.c__Alphaproteobacteria.o__Hyphomicrobiales.f__Rhizobiaceae.g__Rhizobium
Endophytic	4.61378	4.21072	0.00388	p__Pseudomonadota.c__Gammaproteobacteria.o__Burkholderiales.f__Comamonadaceae.g__unclassified_f__Comamonadaceae
Endophytic	4.52617	4.19701	0.00376	p__Actinomycetota.c__Actinobacteria.o__Micromonosporales.f__Micromonosporaceae.g__unclassified_f__Micromonosporaceae
Endophytic	4.49647	4.19488	0.00382	p__Pseudomonadota.c__Gammaproteobacteria.o__Lysobacterales.f__Lysobacteraceae.g__Pseudoxanthomonas
Endophytic	4.4698	4.14195	0.00388	p__Pseudomonadota.c__Alphaproteobacteria.o__Hyphomicrobiales.f__Rhizobiaceae.g__Neorhizobium
Endophytic	4.49647	4.09597	0.00395	p__Patescibacteria.c__Saccharimonadia.o__Saccharimonadales.f__LWQ8.g__norank_f__LWQ8
Endophytic	4.44195	4.06708	0.00388	p__Pseudomonadota.c__Gammaproteobacteria.o__Steroidobacterales.f__Steroidobacteraceae.g__Steroidobacter
Endophytic	4.32523	3.94279	0.00388	p__Pseudomonadota.c__Alphaproteobacteria.o__Hyphomicrobiales.f__Rhizobiaceae.g__Ensifer
Endophytic	4.2572	3.84906	0.00388	p__Pseudomonadota.c__Alphaproteobacteria.o__Sphingomonadales.f__Sphingomonadaceae.g__Croceibacterium
Endophytic	4.13141	3.79622	0.00388	p__Bacteroidota.c__Bacteroidia.o__Chitinophagales.f__Chitinophagaceae.g__Niastella
Endophytic	4.02709	3.72853	0.00346	p__Actinomycetota.c__Actinobacteria.o__Streptosporangiales.f__Streptosporangiaceae.g__Nonomuraea
Endophytic	4.07342	3.58627	0.00388	p__Pseudomonadota.c__Alphaproteobacteria.o__Sphingomonadales.f__Sphingomonadaceae.g__Ellin6055
Endophytic	3.89926	3.56923	0.00388	p__Bacteroidota.c__Bacteroidia.o__Cytophagales.f__Cytophagaceae.g__Sporocytophaga
Endophytic	3.89343	3.54661	0.00364	p__Patescibacteria.c__Saccharimonadia.o__Saccharimonadales.f__norank_o__Saccharimonadales.g__norank_o__Saccharimonadales
Endophytic	3.9502	3.52662	0.00395	p__Pseudomonadota.c__Alphaproteobacteria.o__Sphingomonadales.f__Sphingomonadaceae.g__Sphingobium
Endophytic	3.90501	3.51712	0.00395	p__Pseudomonadota.c__Gammaproteobacteria.o__Lysobacterales.f__Lysobacteraceae.g__Lysobacter
Endophytic	3.78008	3.45068	0.0037	p__Actinomycetota.c__Actinobacteria.o__Pseudonocardiales.f__Pseudonocardiaceae.g__unclassified_f__Pseudonocardiaceae
Endophytic	3.69937	3.41798	0.00376	p__Pseudomonadota.c__Alphaproteobacteria.o__Hyphomicrobiales.f__Pleomorphomonadaceae.g__Chthonobacter
Endophytic	3.80715	3.4059	0.00388	p__Actinomycetota.c__Actinobacteria.o__Propionibacteriales.f__Nocardioidaceae.g__Nocardioides
Endophytic	3.97196	3.39462	0.00388	p__Actinomycetota.c__Actinobacteria.o__Propionibacteriales.f__Nocardioidaceae.g__Aeromicrobium
Endophytic	3.62626	3.32624	0.00376	p__Bacteroidota.c__Bacteroidia.o__Chitinophagales.f__Chitinophagaceae.g__Chitinophaga
Endophytic	3.5924	3.22081	0.00382	p__Pseudomonadota.c__Alphaproteobacteria.o__Hyphomicrobiales.f__Rhizobiaceae.g__unclassified_f__Rhizobiaceae
Endophytic	3.05223	3.12199	0.0027	p__Pseudomonadota.c__Alphaproteobacteria.o__Hyphomicrobiales.f__Beijerinckiaceae.g__Bosea
Endophytic	3.39218	3.11735	0.00364	p__Pseudomonadota.c__Alphaproteobacteria.o__Caulobacterales.f__Caulobacteraceae.g__Brevundimonas
Endophytic	3.32523	3.09996	0.00329	p__Actinomycetota.c__Actinobacteria.o__Micromonosporales.f__Micromonosporaceae.g__Actinoplanes
Endophytic	2.7512	3.09453	0.00445	p__Pseudomonadota.c__Alphaproteobacteria.o__Caulobacterales.f__Caulobacteraceae.g__norank_f__Caulobacteraceae
Endophytic	3.21918	3.0776	0.00307	p__Pseudomonadota.c__Alphaproteobacteria.o__Hyphomicrobiales.f__Pleomorphomonadaceae.g__unclassified_f__Pleomorphomonadaceae
Endophytic	2.7512	3.04833	0.00445	p__Verrucomicrobiota.c__Verrucomicrobiia.o__Verrucomicrobiales.f__Verrucomicrobiaceae.g__Roseimicrobium
Endophytic	3.23728	3.01878	0.00354	p__Bacteroidota.c__Bacteroidia.o__Cytophagales.f__Spirosomataceae.g__Dyadobacter
Endophytic	2.97844	2.99262	0.00413	p__Pseudomonadota.c__Alphaproteobacteria.o__Hyphomicrobiales.f__Rhizobiaceae.g__Pararhizobium
Endophytic	2.66102	2.97607	0.00445	p__Pseudomonadota.c__Alphaproteobacteria.o__Caulobacterales.f__Caulobacteraceae.g__Asticcacaulis
Endophytic	3.11528	2.9673	0.00525	p__Pseudomonadota.c__Alphaproteobacteria.o__Sphingomonadales.f__Sphingomonadaceae.g__unclassified_f__Sphingomonadaceae
Endophytic	2.82583	2.96718	0.00445	p__Actinomycetota.c__Actinobacteria.o__Propionibacteriales.f__Nocardioidaceae.g__Kribbella
Rhizosphere	4.61749	4.30829	0.00382	p__Bacillota.c__Bacilli.o__Bacillales.f__Bacillaceae.g__Neobacillus
Rhizosphere	4.45341	4.14398	0.00376	p__Bacillota.c__Bacilli.o__Bacillales.f__Bacillaceae.g__Mesobacillus
Rhizosphere	4.40921	4.09486	0.00329	p__Acidobacteriota.c__Vicinamibacteria.o__Vicinamibacterales.f__norank_o__Vicinamibacterales.g__norank_o__Vicinamibacterales
Rhizosphere	4.4032	4.08928	0.00209	p__Bacillota.c__Symbiobacteriia.o__Symbiobacteriales.f__Symbiobacteraceae.g__norank_f__Symbiobacteraceae
Rhizosphere	4.31793	4.01328	0.00376	p__Bacillota.c__Bacilli.o__Bacillales.f__Bacillaceae.g__Bacillus
Rhizosphere	4.3216	3.99941	0.00382	p__Bacillota.c__Bacilli.o__Bacillales.f__Bacillaceae.g__Fictibacillus
Rhizosphere	4.31793	3.98082	0.00376	p__Acidobacteriota.c__Vicinamibacteria.o__Vicinamibacterales.f__Vicinamibacteraceae.g__norank_f__Vicinamibacteraceae
Rhizosphere	4.2201	3.92489	0.00329	p__Nitrospirota.c__Nitrospiria.o__Nitrospirales.f__Nitrospiraceae.g__Nitrospira
Rhizosphere	4.25804	3.87872	0.00395	p__Bacteroidota.c__Bacteroidia.o__Chitinophagales.f__Chitinophagaceae.g__Flavisolibacter
Rhizosphere	4.23103	3.86849	0.00388	p__Bacillota.c__Bacilli.o__Paenibacillales.f__Paenibacillaceae.g__Paenibacillus
Rhizosphere	4.14037	3.83745	0.0037	p__Acidobacteriota.c__Acidobacteriae.o__Bryobacterales.f__Bryobacteraceae.g__Bryobacter
Rhizosphere	4.11293	3.80622	0.0037	p__Gemmatimonadota.c__Gemmatimonadia.o__Gemmatimonadales.f__Gemmatimonadaceae.g__norank_f__Gemmatimonadaceae
Rhizosphere	4.11411	3.78367	0.00388	p__unclassified_k__norank_d__Bacteria.c__unclassified_k__norank_d__Bacteria.o__unclassified_k__norank_d__Bacteria.f__unclassified_k__norank_d__Bacteria.g__unclassified_k__norank_d__Bacteria
Rhizosphere	4.04814	3.73847	0.00382	p__Actinomycetota.c__Thermoleophilia.o__Gaiellales.f__norank_o__Gaiellales.g__norank_o__Gaiellales
Rhizosphere	4.03984	3.7365	0.00364	p__Pseudomonadota.c__Alphaproteobacteria.o__Hyphomicrobiales.f__Methyloligellaceae.g__norank_f__Methyloligellaceae
Rhizosphere	4.02565	3.71892	0.00364	p__Chloroflexota.c__Anaerolineae.o__Anaerolineales.f__Anaerolineaceae.g__norank_f__Anaerolineaceae
Rhizosphere	4.00948	3.69711	0.0037	p__Actinomycetota.c__Thermoleophilia.o__Gaiellales.f__Gaiellaceae.g__Gaiella
Rhizosphere	4.00798	3.65972	0.0037	p__Acidobacteriota.c__Holophagae.o__Subgroup_7.f__norank_o__Subgroup_7.g__norank_o__Subgroup_7
Rhizosphere	3.92183	3.60661	0.00376	p__Actinomycetota.c__MB-A2-108.o__norank_c__MB-A2-108.f__norank_c__MB-A2-108.g__norank_c__MB-A2-108
Rhizosphere	3.90691	3.60022	0.00364	p__Chloroflexota.c__KD4-96.o__norank_c__KD4-96.f__norank_c__KD4-96.g__norank_c__KD4-96
Rhizosphere	3.87952	3.59833	0.0028	p__Myxococcota.c__bacteriap25.o__norank_c__bacteriap25.f__norank_c__bacteriap25.g__norank_c__bacteriap25
Rhizosphere	3.89538	3.57347	0.00335	p__Bacillota.c__Bacilli.o__Paenibacillales.f__Paenibacillaceae.g__Ammoniphilus
Rhizosphere	3.87749	3.56702	0.00364	p__Cyanobacteriota.c__Sericytochromatia.o__norank_c__Sericytochromatia.f__norank_c__Sericytochromatia.g__norank_c__Sericytochromatia
Rhizosphere	3.88153	3.56474	0.00209	p__Bacillota.c__Symbiobacteriia.o__Symbiobacteriales.f__Symbiobacteraceae.g__unclassified_f__Symbiobacteraceae
Rhizosphere	3.85883	3.55507	0.00329	p__Bacillota.c__Bacilli.o__Bacillales.f__Bacillaceae.g__unclassified_f__Bacillaceae
Rhizosphere	3.85028	3.55443	0.00329	p__Gemmatimonadota.c__S0134_terrestrial_group.o__norank_c__S0134_terrestrial_group.f__norank_c__S0134_terrestrial_group.g__norank_c__S0134_terrestrial_group
Rhizosphere	3.90501	3.5413	0.00388	p__Actinomycetota.c__Actinobacteria.o__Micrococcales.f__Intrasporangiaceae.g__Knoellia
Rhizosphere	3.85028	3.52856	0.00388	p__Verrucomicrobiota.c__Verrucomicrobiia.o__Pedosphaerales.f__Pedosphaeraceae.g__norank_f__Pedosphaeraceae
Rhizosphere	3.83038	3.51383	0.00364	p__Actinomycetota.c__Actinobacteria.o__0319-7L14.f__norank_o__0319-7L14.g__norank_o__0319-7L14
Rhizosphere	3.82811	3.48921	0.00382	p__Actinomycetota.c__Actinobacteria.o__Micrococcales.f__Micrococcaceae.g__Pseudarthrobacter
Rhizosphere	3.8119	3.47563	0.00388	p__Pseudomonadota.c__Gammaproteobacteria.o__Burkholderiales.f__Nitrosomonadaceae.g__MND1
Rhizosphere	3.78261	3.45852	0.00329	p__Bacillota.c__Bacilli.o__Alicyclobacillales.f__Alicyclobacillaceae.g__Tumebacillus
Rhizosphere	3.78763	3.44701	0.00382	p__Bacillota.c__Bacilli.o__Bacillales.f__Bacillaceae.g__Priestia
Rhizosphere	3.7346	3.43536	0.00364	p__Pseudomonadota.c__Gammaproteobacteria.o__Burkholderiales.f__TRA3-20.g__norank_f__TRA3-20
Rhizosphere	3.75391	3.43288	0.00335	p__Actinomycetota.c__Actinobacteria.o__Propionibacteriales.f__Nocardioidaceae.g__unclassified_f__Nocardioidaceae
Rhizosphere	3.69009	3.40102	0.0028	p__Bacillota.c__Bacilli.o__Bacillales.f__Bacillaceae.g__Peribacillus
Rhizosphere	3.67093	3.38371	0.00209	p__Dadabacteria.c__Dadabacteriia.o__Dadabacteriales.f__norank_o__Dadabacteriales.g__norank_o__Dadabacteriales
Rhizosphere	2.69321	3.38171	0.00134	p__Bacillota.c__Bacilli.o__Bacillales.f__Bacillaceae.g__Alkalicoccobacillus
Rhizosphere	3.70845	3.37214	0.00352	p__Chloroflexota.c__Anaerolineae.o__Caldilineales.f__Caldilineaceae.g__norank_f__Caldilineaceae
Rhizosphere	3.64745	3.3542	0.00364	p__Chloroflexota.c__Dehalococcoidia.o__S085.f__norank_o__S085.g__norank_o__S085
Rhizosphere	3.58847	3.32857	0.00376	p__Bacillota.c__Bacilli.o__Bacillales.f__Bacillaceae.g__Metabacillus
Rhizosphere	3.67418	3.32389	0.00388	p__Chloroflexota.c__Anaerolineae.o__Aggregatilineales.f__Aggregatilineaceae.g__norank_f__Aggregatilineaceae
Rhizosphere	3.60398	3.31976	0.00205	p__Entotheonellaeota.c__Entotheonellia.o__Entotheonellales.f__Entotheonellaceae.g__norank_f__Entotheonellaceae
Rhizosphere	3.84593	3.31065	0.00492	p__Bdellovibrionota.c__Bdellovibrionia.o__Bdellovibrionales.f__Pseudobdellovibrionaceae.g__norank_f__Pseudobdellovibrionaceae
Rhizosphere	3.4866	3.31046	0.0028	p__Actinomycetota.c__Thermoleophilia.o__Solirubrobacterales.f__Solirubrobacteraceae.g__Solirubrobacter
Rhizosphere	3.7144	3.29295	0.00388	p__Actinomycetota.c__Acidimicrobiia.o__Acidimicrobiales.f__Acidimicrobiaceae.g__norank_f__Acidimicrobiaceae
Rhizosphere	3.56827	3.28393	0.00358	p__Pseudomonadota.c__Alphaproteobacteria.o__Azospirillales.f__norank_o__Azospirillales.g__norank_o__Azospirillales
Rhizosphere	3.57239	3.2812	0.0027	p__Acidobacteriota.c__Blastocatellia.o__Pyrinomonadales.f__Pyrinomonadaceae.g__norank_f__Pyrinomonadaceae
Rhizosphere	3.5514	3.28104	0.00209	p__Bacillota.c__Clostridia.o__Clostridiales.f__Clostridiaceae.g__Clostridium
Rhizosphere	3.54708	3.27244	0.0028	p__Pseudomonadota.c__Gammaproteobacteria.o__Burkholderiales.f__Nitrosomonadaceae.g__mle1-7
Rhizosphere	3.65429	3.25618	0.00382	p__Chloroflexota.c__Anaerolineae.o__Aggregatilineales.f__A4b.g__norank_f__A4b
Rhizosphere	3.55568	3.24959	0.00382	p__Chloroflexota.c__Anaerolineae.o__Aggregatilineales.f__norank_o__Aggregatilineales.g__norank_o__Aggregatilineales
Rhizosphere	3.61527	3.23495	0.00376	p__Bdellovibrionota.c__Oligoflexia.o__0319-6G20.f__norank_o__0319-6G20.g__norank_o__0319-6G20
Rhizosphere	3.46616	3.23034	0.00358	p__Actinomycetota.c__Acidimicrobiia.o__Acidimicrobiales.f__Acidimicrobiaceae.g__Acidiferrimicrobium
Rhizosphere	3.46616	3.20334	0.00275	p__Chloroflexota.c__Anaerolineae.o__RBG-13-54-9.f__norank_o__RBG-13-54-9.g__norank_o__RBG-13-54-9
Rhizosphere	3.5248	3.19743	0.00388	p__Pseudomonadota.c__Gammaproteobacteria.o__Burkholderiales.f__Nitrosomonadaceae.g__Ellin6067
Rhizosphere	3.45556	3.19292	0.00209	p__Bacillota.c__Bacilli.o__Bacillales.f__Planococcaceae.g__Paenisporosarcina
Rhizosphere	3.50612	3.18336	0.00329	p__Chloroflexota.c__Chloroflexia.o__Thermomicrobiales.f__AKYG1722.g__norank_f__AKYG1722
Rhizosphere	3.41631	3.1765	0.00201	p__Acidobacteriota.c__Subgroup_25.o__norank_c__Subgroup_25.f__norank_c__Subgroup_25.g__norank_c__Subgroup_25
Rhizosphere	3.47136	3.17627	0.00209	p__Verrucomicrobiota.c__Verrucomicrobiia.o__Chthoniobacterales.f__Xiphinematobacteraceae.g__Candidatus_Xiphinematobacter
Rhizosphere	3.46089	3.16995	0.00358	p__Gemmatimonadota.c__Gemmatimonadia.o__Gemmatimonadales.f__Gemmatimonadaceae.g__Gemmatimonas
Rhizosphere	3.39834	3.16741	0.00323	p__Pseudomonadota.c__Alphaproteobacteria.o__Defluviicoccales.f__Defluviicoccaceae.g__Defluviicoccus
Rhizosphere	2.69321	3.15102	0.00165	p__Acidobacteriota.c__Subgroup_18.o__norank_c__Subgroup_18.f__norank_c__Subgroup_18.g__norank_c__Subgroup_18
Rhizosphere	3.42789	3.14471	0.00364	p__Chloroflexota.c__Anaerolineae.o__Ardenticatenales.f__norank_o__Ardenticatenales.g__norank_o__Ardenticatenales
Rhizosphere	3.39218	3.12395	0.00209	p__Pseudomonadota.c__Gammaproteobacteria.o__Burkholderiales.f__Sutterellaceae.g__norank_f__Sutterellaceae
Rhizosphere	3.55992	3.12039	0.00388	p__Pseudomonadota.c__Alphaproteobacteria.o__norank_c__Alphaproteobacteria.f__norank_c__Alphaproteobacteria.g__norank_c__Alphaproteobacteria
Rhizosphere	3.35999	3.10814	0.00358	p__Pseudomonadota.c__Gammaproteobacteria.o__Burkholderiales.f__SC-I-84.g__norank_f__SC-I-84
Rhizosphere	3.39218	3.10555	0.00364	p__Acidobacteriota.c__Blastocatellia.o__Blastocatellales.f__Blastocatellaceae.g__Stenotrophobacter
Rhizosphere	3.36662	3.10445	0.00275	p__Acidobacteriota.c__Acidobacteriae.o__Solibacterales.f__Solibacteraceae.g__Candidatus_Solibacter
Rhizosphere	3.39218	3.0937	0.00358	p__Pseudomonadota.c__Alphaproteobacteria.o__Tistrellales.f__Geminicoccaceae.g__norank_f__Geminicoccaceae
Rhizosphere	3.35999	3.08995	0.00275	p__Acidobacteriota.c__Subgroup_5.o__norank_c__Subgroup_5.f__norank_c__Subgroup_5.g__norank_c__Subgroup_5
Rhizosphere	3.42789	3.08741	0.00352	p__Pseudomonadota.c__Gammaproteobacteria.o__Salinisphaerales.f__Nevskiaceae.g__Polycyclovorans
Rhizosphere	3.38593	3.08434	0.0028	p__Pseudomonadota.c__Alphaproteobacteria.o__Azospirillales.f__Azospirillaceae.g__Skermanella
Rhizosphere	2.62626	3.06803	0.00169	p__Bacillota.c__Clostridia.o__Clostridiales.f__Caloramatoraceae.g__Fonticella
Rhizosphere	3.33241	3.05516	0.0034	p__Acidobacteriota.c__Blastocatellia.o__11-24.f__norank_o__11-24.g__norank_o__11-24
Rhizosphere	3.33947	3.05175	0.00335	p__Pseudomonadota.c__Gammaproteobacteria.o__Pseudomonadales.f__Pseudomonadaceae.g__Azotobacter
Rhizosphere	3.21918	3.04248	0.00335	p__Bacillota.c__Bacilli.o__Paenibacillales.f__Paenibacillaceae.g__Cohnella
Rhizosphere	3.0242	3.03901	0.00188	p__Bacteroidota.c__Bacteroidia.o__Cytophagales.f__Hymenobacteraceae.g__Pontibacter
Rhizosphere	3.00948	3.03173	0.0027	p__Myxococcota.c__Myxococcia.o__Myxococcales.f__Anaeromyxobacteraceae.g__Anaeromyxobacter
Rhizosphere	3.28744	3.03041	0.00323	p__Methylomirabilota.c__Methylomirabilia.o__Rokubacteriales.f__norank_o__Rokubacteriales.g__norank_o__Rokubacteriales
Rhizosphere	3.27136	3.02525	0.00323	p__Chloroflexota.c__JG30-KF-CM66.o__norank_c__JG30-KF-CM66.f__norank_c__JG30-KF-CM66.g__norank_c__JG30-KF-CM66
Rhizosphere	3.05223	3.01583	0.00318	p__Actinomycetota.c__Actinobacteria.o__Frankiales.f__Geodermatophilaceae.g__Blastococcus
Rhizosphere	3.17033	3.00859	0.00352	p__Pseudomonadota.c__Alphaproteobacteria.o__Hyphomicrobiales.f__Hyphomicrobiaceae.g__Pedomicrobium
Rhizosphere	3.23728	3.00454	0.00358	p__Verrucomicrobiota.c__Verrucomicrobiia.o__Pedosphaerales.f__Pedosphaeraceae.g__Ellin517
Rhizosphere	3.27136	2.99902	0.00205	p__Bacillota.c__Bacilli.o__Bacillales.f__Bacillaceae.g__Niallia
Rhizosphere	3.07856	2.99829	0.00165	p__Pseudomonadota.c__Alphaproteobacteria.o__Rhodobacterales.f__Paracoccaceae.g__unclassified_f__Paracoccaceae
Rhizosphere	3.17033	2.99081	0.00335	p__Actinomycetota.c__Acidimicrobiia.o__Acidimicrobiales.f__Acidimicrobiaceae.g__unclassified_f__Acidimicrobiaceae
Rhizosphere	3.24605	2.9839	0.00205	p__Actinomycetota.c__Acidimicrobiia.o__Actinomarinales.f__norank_o__Actinomarinales.g__norank_o__Actinomarinales
Rhizosphere	2.69321	2.9831	0.00165	p__Bacillota.c__Bacilli.o__Bacillales.f__Bacillaceae.g__Litchfieldia
Rhizosphere	2.45017	2.98262	0.00165	p__Pseudomonadota.c__Gammaproteobacteria.o__Pseudomonadales.f__norank_o__Pseudomonadales.g__norank_o__Pseudomonadales
Rhizosphere	3.20029	2.98256	0.00193	p__Chloroflexota.c__Anaerolineae.o__SJA-15.f__norank_o__SJA-15.g__norank_o__SJA-15
Rhizosphere	3.19053	2.96916	0.00201	p__Chloroflexota.c__Ktedonobacteria.o__C0119.f__norank_o__C0119.g__norank_o__C0119
Rhizosphere	2.8693	2.96842	0.0027	p__Bacteroidota.c__Bacteroidia.o__Sphingobacteriales.f__KD3-93.g__norank_f__KD3-93
Rhizosphere	3.20029	2.95673	0.00329	p__Pseudomonadota.c__Alphaproteobacteria.o__Hyphomicrobiales.f__Hyphomicrobiales_.g__Nordella
Rhizosphere	3.19053	2.95101	0.00205	p__Bacillota.c__Clostridia.o__Peptostreptococcales-Tissierellales.f__Peptostreptococcaceae.g__Paraclostridium
Rhizosphere	3.30295	2.9505	0.00485	p__Chloroflexota.c__TK10.o__norank_c__TK10.f__norank_c__TK10.g__norank_c__TK10
Rhizosphere	3.22832	2.94716	0.00352	p__Myxococcota.c__Myxococcia.o__Myxococcales.f__Myxococcaceae.g__norank_f__Myxococcaceae
Rhizosphere	3.03844	2.92396	0.00323	p__Pseudomonadota.c__Alphaproteobacteria.o__Hyphomicrobiales.f__norank_o__Hyphomicrobiales.g__norank_o__Hyphomicrobiales
Rhizosphere	3.05223	2.92395	0.0027	p__Bacillota.c__Bacilli.o__Paenibacillales.f__Paenibacillaceae.g__unclassified_f__Paenibacillaceae
Rhizosphere	3.12686	2.91161	0.00205	p__Bacillota.c__Bacilli.o__Bacillales.f__Planococcaceae.g__Lysinibacillus
Rhizosphere	2.8693	2.90926	0.00188	p__Bacillota.c__Clostridia.o__Peptostreptococcales-Tissierellales.f__Peptostreptococcaceae.g__Sporacetigenium
Rhizosphere	3.05223	2.90809	0.00275	p__TX1A-33.c__norank_p__TX1A-33.o__norank_p__TX1A-33.f__norank_p__TX1A-33.g__norank_p__TX1A-33
Rhizosphere	3.11528	2.90457	0.00323	p__Actinomycetota.c__Thermoleophilia.o__norank_c__Thermoleophilia.f__norank_c__Thermoleophilia.g__norank_c__Thermoleophilia
Rhizosphere	3.11528	2.89176	0.00346	p__Chloroflexota.c__Gitt-GS-136.o__norank_c__Gitt-GS-136.f__norank_c__Gitt-GS-136.g__norank_c__Gitt-GS-136
Rhizosphere	3.13814	2.8869	0.00323	p__Actinomycetota.c__Rubrobacteria.o__Rubrobacterales.f__Rubrobacteriaceae.g__Rubrobacter
Rhizosphere	3.06559	2.87508	0.00205	p__Pseudomonadota.c__Gammaproteobacteria.o__Burkholderiales.f__Nitrosomonadaceae.g__Nitrosomonas
Rhizosphere	3.05223	2.87244	0.00275	p__Pseudomonadota.c__Alphaproteobacteria.o__Hyphomicrobiales.f__Hyphomicrobiaceae.g__unclassified_f__Hyphomicrobiaceae
Rhizosphere	3.00948	2.86313	0.0036	p__Pseudomonadota.c__Alphaproteobacteria.o__Elsterales.f__norank_o__Elsterales.g__norank_o__Elsterales
Rhizosphere	2.62626	2.86295	0.00169	p__Actinomycetota.c__Actinobacteria.o__Propionibacteriales.f__Propionibacteriaceae.g__unclassified_f__Propionibacteriaceae
Rhizosphere	2.82583	2.8597	0.00188	p__Latescibacterota.c__norank_p__Latescibacterota.o__norank_p__Latescibacterota.f__norank_p__Latescibacterota.g__norank_p__Latescibacterota
Rhizosphere	3.06559	2.8549	0.0028	p__Pseudomonadota.c__Gammaproteobacteria.o__PLTA13.f__norank_o__PLTA13.g__norank_o__PLTA13
Rhizosphere	2.96205	2.84977	0.0042	p__Fibrobacterota.c__Fibrobacteria.o__Fibrobacterales.f__Fibrobacteraceae.g__possible_genus_04
Rhizosphere	2.45017	2.84606	0.00165	p__Elusimicrobiota.c__Lineage_IIa.o__norank_c__Lineage_IIa.f__norank_c__Lineage_IIa.g__norank_c__Lineage_IIa
Rhizosphere	3.07856	2.84521	0.00209	p__Pseudomonadota.c__Alphaproteobacteria.o__Rhodospirillales.f__Rhodospirillaceae.g__norank_f__Rhodospirillaceae
Rhizosphere	3.00948	2.83086	0.00201	p__Pseudomonadota.c__Gammaproteobacteria.o__Burkholderiales.f__B1-7BS.g__norank_f__B1-7BS
Rhizosphere	2.90881	2.82375	0.00205	p__Pseudomonadota.c__Alphaproteobacteria.o__Rhodobacterales.f__Paracoccaceae.g__Amaricoccus
Rhizosphere	3.00948	2.82244	0.00193	p__Pseudomonadota.c__Gammaproteobacteria.o__Steroidobacterales.f__Steroidobacteraceae.g__norank_f__Steroidobacteraceae
Rhizosphere	3.05223	2.81945	0.00329	p__Thermodesulfobacteriota.c__norank_p__Thermodesulfobacteriota.o__norank_p__Thermodesulfobacteriota.f__norank_p__Thermodesulfobacteriota.g__norank_p__Thermodesulfobacteriota
Rhizosphere	3.00948	2.81483	0.00585	p__Pseudomonadota.c__Gammaproteobacteria.o__Burkholderiales.f__unclassified_o__Burkholderiales.g__unclassified_o__Burkholderiales
Rhizosphere	2.80235	2.8139	0.00193	p__Pseudomonadota.c__Gammaproteobacteria.o__Burkholderiales.f__norank_o__Burkholderiales.g__norank_o__Burkholderiales
Rhizosphere	2.8895	2.79511	0.00318	p__Chloroflexota.c__Anaerolineae.o__unclassified_c__Anaerolineae.f__unclassified_c__Anaerolineae.g__unclassified_c__Anaerolineae
Rhizosphere	2.82583	2.79144	0.00348	p__Actinomycetota.c__Acidimicrobiia.o__Microtrichales.f__Ilumatobacteraceae.g__CL500-29_marine_group
Rhizosphere	2.77753	2.78768	0.00188	p__Bacillota.c__Clostridia.o__Thermincolales.f__Thermincolaceae.g__Thermincola
Rhizosphere	2.66102	2.77833	0.00201	p__Chloroflexota.c__Anaerolineae.o__Caldilineales.f__Caldilineaceae.g__Litorilinea
Rhizosphere	2.96205	2.77793	0.00323	p__Gemmatimonadota.c__BD2-11_terrestrial_group.o__norank_c__BD2-11_terrestrial_group.f__norank_c__BD2-11_terrestrial_group.g__norank_c__BD2-11_terrestrial_group
Rhizosphere	2.82583	2.77198	0.00517	p__Myxococcota.c__Myxococcia.o__Myxococcales.f__Myxococcaceae.g__unclassified_f__Myxococcaceae
Rhizosphere	2.72317	2.76495	0.00193	p__Bacillota.c__Bacilli.o__Bacillales.f__Bacillaceae.g__Gottfriedia
Rhizosphere	2.82583	2.75727	0.00188	p__Bacteroidota.c__Bacteroidia.o__Cytophagales.f__Hymenobacteraceae.g__Adhaeribacter
Rhizosphere	2.72317	2.75461	0.00201	p__Bacillota.c__Clostridia.o__norank_c__Clostridia.f__norank_c__Clostridia.g__norank_c__Clostridia
Rhizosphere	2.77753	2.72903	0.00205	p__Bdellovibrionota.c__Oligoflexia.o__Oligoflexales.f__Oligoflexaceae.g__norank_f__Oligoflexaceae
Rhizosphere	2.77753	2.72834	0.00188	p__Myxococcota.c__Myxococcia.o__Myxococcales.f__27F-1492R.g__norank_f__27F-1492R
Rhizosphere	2.54708	2.71167	0.00188	p__Verrucomicrobiota.c__Verrucomicrobiia.o__Pedosphaerales.f__Pedosphaeraceae.g__unclassified_f__Pedosphaeraceae
Rhizosphere	2.7512	2.70437	0.00197	p__Acidobacteriota.c__Blastocatellia.o__Pyrinomonadales.f__Pyrinomonadaceae.g__RB41
Rhizosphere	2.80235	2.69437	0.00232	p__Myxococcota.c__Polyangiia.o__Nannocystales.f__Nannocystaceae.g__norank_f__Nannocystaceae
Rhizosphere	2.58847	2.69123	0.00188	p__Bacillota.c__Bacilli.o__Bacillales.f__unclassified_o__Bacillales.g__unclassified_o__Bacillales
Rhizosphere	2.82583	2.67962	0.00205	p__Bacillota.c__Clostridia.o__Oscillospirales.f__Oscillospiraceae.g__Ruminiclostridium

## Sheet: Table S4
Table S4. Differentially abundant genera identified by LEfSe with logarithmic LDA ＞ 2.5 between AMF and CK treatments in endophytic bacterial communities.
Group	Mean	LDA value	P value	Species name
E_AMF	4.49189	3.98489	0.04953	p__Bacteroidota.c__Bacteroidia.o__Chitinophagales.f__Chitinophagaceae.g__Niastella
E_AMF	4.17207	3.64815	0.04953	p__Pseudomonadota.c__Gammaproteobacteria.o__Burkholderiales.f__Oxalobacteraceae.g__Noviherbaspirillum
E_AMF	4.18284	3.63321	0.04953	p__Pseudomonadota.c__Gammaproteobacteria.o__Burkholderiales.f__Methylophilaceae.g__MM2
E_AMF	4.00952	3.59597	0.04953	p__Bacteroidota.c__Bacteroidia.o__Cytophagales.f__Microscillaceae.g__norank_f__Microscillaceae
E_AMF	2.56172	3.40972	0.0369	p__Chloroflexota.c__Gitt-GS-136.o__norank_c__Gitt-GS-136.f__norank_c__Gitt-GS-136.g__norank_c__Gitt-GS-136
E_AMF	3.73528	3.31945	0.04953	p__Bacteroidota.c__Bacteroidia.o__Cytophagales.f__Microscillaceae.g__Ohtaekwangia
E_AMF	3.87008	3.31917	0.04953	p__Pseudomonadota.c__Gammaproteobacteria.o__Gammaproteobacteria_.f__norank_o__Gammaproteobacteria_.g__Acidibacter
E_AMF	3.82195	3.30692	0.04953	p__Pseudomonadota.c__Alphaproteobacteria.o__Dongiales.f__Dongiaceae.g__Dongia
E_AMF	3.73357	3.27929	0.04953	p__Chloroflexota.c__Anaerolineae.o__Aggregatilineales.f__A4b.g__OLB13
E_AMF	3.62475	3.19111	0.04953	p__Bacteroidota.c__Bacteroidia.o__Chitinophagales.f__Chitinophagaceae.g__Terrimonas
E_AMF	3.7918	3.18159	0.04953	p__Pseudomonadota.c__Gammaproteobacteria.o__Burkholderiales.f__Oxalobacteraceae.g__Massilia
E_AMF	3.6762	3.10634	0.04953	p__Actinomycetota.c__Actinobacteria.o__Propionibacteriales.f__Nocardioidaceae.g__Nocardioides
E_AMF	3.03885	2.98878	0.04953	p__Patescibacteria.c__Parcubacteria.o__norank_c__Parcubacteria.f__norank_c__Parcubacteria.g__norank_c__Parcubacteria
E_AMF	3.08345	2.84367	0.0369	p__Pseudomonadota.c__Gammaproteobacteria.o__Burkholderiales.f__Rhodocyclaceae.g__Aromatoleum
E_AMF	3.23474	2.76231	0.04953	p__Myxococcota.c__Polyangiia.o__Haliangiales.f__Haliangiaceae.g__norank_f__Haliangiaceae
E_AMF	3.19419	2.67696	0.04953	p__Pseudomonadota.c__Alphaproteobacteria.o__Hyphomicrobiales.f__Xanthobacteraceae.g__Pseudorhodoplanes
E_AMF	2.56172	2.62373	0.0463	p__Actinomycetota.c__Actinobacteria.o__Frankiales.f__Geodermatophilaceae.g__Blastococcus
E_AMF	2.69366	2.53713	0.0463	p__Actinomycetota.c__Actinobacteria.o__Micromonosporales.f__Micromonosporaceae.g__Dactylosporangium
E_AMF	2.68247	2.51795	0.0463	p__Chloroflexota.c__Chloroflexia.o__Chloroflexales.f__Chloroflexaceae.g__Oscillochloris
E_AMF	2.78587	2.47302	0.0463	p__Pseudomonadota.c__Alphaproteobacteria.o__Hyphomicrobiales.f__Xanthobacteraceae.g__Rhodoplanes
E_CK	4.60455	3.81203	0.04953	p__Pseudomonadota.c__Alphaproteobacteria.o__Hyphomicrobiales.f__Rhizobiaceae.g__Ensifer
E_CK	3.62318	3.11522	0.04953	p__Actinomycetota.c__Thermoleophilia.o__Solirubrobacterales.f__67-14.g__norank_f__67-14
E_CK	3.33509	2.99511	0.0463	p__Bacteroidota.c__Bacteroidia.o__Cytophagales.f__Spirosomataceae.g__Larkinella
E_CK	2.80083	2.62931	0.0369	p__Bdellovibrionota.c__Oligoflexia.o__0319-6G20.f__norank_o__0319-6G20.g__norank_o__0319-6G20
E_CK	2.64582	2.56863	0.0369	p__Chloroflexota.c__Chloroflexia.o__Chloroflexales.f__Chloroflexaceae.g__Chloronema

## Sheet: Table S5
Table S5. Differentially abundant genera identified by LEfSe with logarithmic LDA ＞ 2.5 between AMF and CK treatments in rhizosphere bacterial communities.
Group	Mean	LDA value	P value	Species name
R_AMF	4.13901	3.41408	0.04953	p__Chloroflexota.c__KD4-96.o__norank_c__KD4-96.f__norank_c__KD4-96.g__norank_c__KD4-96
R_AMF	4.16626	3.30474	0.04953	p__Actinomycetota.c__Thermoleophilia.o__Gaiellales.f__norank_o__Gaiellales.g__norank_o__Gaiellales
R_AMF	3.94835	3.21509	0.04953	p__Actinomycetota.c__MB-A2-108.o__norank_c__MB-A2-108.f__norank_c__MB-A2-108.g__norank_c__MB-A2-108
R_AMF	3.8123	2.99443	0.04953	p__Chloroflexota.c__Anaerolineae.o__Aggregatilineales.f__A4b.g__norank_f__A4b
R_AMF	3.34772	2.9031	0.04953	p__Pseudomonadota.c__Gammaproteobacteria.o__Burkholderiales.f__Nitrosomonadaceae.g__Nitrosomonas
R_AMF	3.52489	2.87368	0.04953	p__Chloroflexota.c__Anaerolineae.o__RBG-13-54-9.f__norank_o__RBG-13-54-9.g__norank_o__RBG-13-54-9
R_AMF	3.32851	2.83376	0.04953	p__Gemmatimonadota.c__AKAU4049.o__norank_c__AKAU4049.f__norank_c__AKAU4049.g__norank_c__AKAU4049
R_AMF	3.28007	2.8161	0.04953	p__Planctomycetota.c__Planctomycetes.o__Gemmatales.f__Gemmataceae.g__norank_f__Gemmataceae
R_AMF	3.25101	2.72138	0.04953	p__Cyanobacteriota.c__Vampirivibrionia.o__Obscuribacterales.f__Obscuribacteraceae.g__norank_f__Obscuribacteraceae
R_AMF	3.88168	2.71055	0.04953	p__Actinomycetota.c__Actinobacteria.o__Propionibacteriales.f__Nocardioidaceae.g__Aeromicrobium
R_AMF	3.12786	2.70476	0.04953	p__Myxococcota.c__Polyangiia.o__Polyangiales.f__Sandaracinaceae.g__Sandaracinus
R_AMF	3.46355	2.66304	0.04953	p__Chloroflexota.c__JG30-KF-CM66.o__norank_c__JG30-KF-CM66.f__norank_c__JG30-KF-CM66.g__norank_c__JG30-KF-CM66
R_AMF	2.89577	2.6349	0.0369	p__Pseudomonadota.c__Alphaproteobacteria.o__Caulobacterales.f__Hyphomonadaceae.g__SWB02
R_AMF	3.0031	2.59385	0.0463	p__Cyanobacteriota.c__Vampirivibrionia.o__Vampirovibrionales.f__Vampirovibrionaceae.g__Vampirovibrio
R_AMF	3.27907	2.59084	0.04953	p__Acidobacteriota.c__Blastocatellia.o__Blastocatellales.f__Blastocatellaceae.g__Blastocatella
R_AMF	2.82737	2.58246	0.0369	p__Myxococcota.c__Polyangiia.o__Polyangiales.f__Phaselicystaceae.g__Phaselicystis
R_AMF	2.82737	2.5567	0.0369	p__Bdellovibrionota.c__Oligoflexia.o__Oligoflexales.f__Oligoflexaceae.g__Oligoflexus
R_AMF	2.74954	2.5117	0.0369	p__Pseudomonadota.c__Alphaproteobacteria.o__Sphingomonadales.f__Sphingomonadaceae.g__Sphingoaurantiacus
R_AMF	2.95104	2.50114	0.04953	p__Nitrospirota.c__Thermodesulfovibrionia.o__norank_c__Thermodesulfovibrionia.f__norank_c__Thermodesulfovibrionia.g__norank_c__Thermodesulfovibrionia
R_AMF	2.6496	2.49623	0.0369	p__Pseudomonadota.c__Alphaproteobacteria.o__Elsterales.f__norank_o__Elsterales.g__norank_o__Elsterales
R_AMF	2.95063	2.4771	0.04953	p__Pseudomonadota.c__Gammaproteobacteria.o__Burkholderiales.f__Rhodocyclaceae.g__Dechloromonas
R_AMF	2.74549	2.45995	0.0369	p__Actinomycetota.c__Actinobacteria.o__Propionibacteriales.f__Propionibacteriaceae.g__norank_f__Propionibacteriaceae
R_AMF	3.27888	2.4239	0.04953	p__Pseudomonadota.c__Alphaproteobacteria.o__Hyphomicrobiales.f__Hyphomicrobiales_.g__norank_f__Hyphomicrobiales_
R_AMF	2.82455	2.41284	0.0463	p__Cyanobacteriota.c__Vampirivibrionia.o__Vampirovibrionales.f__Vampirovibrionaceae.g__norank_f__Vampirovibrionaceae
R_AMF	2.65042	2.35661	0.0369	p__Elusimicrobiota.c__Lineage_IIb.o__norank_c__Lineage_IIb.f__norank_c__Lineage_IIb.g__norank_c__Lineage_IIb
R_AMF	2.52634	2.34932	0.0369	p__Bacillota.c__Clostridia.o__Lachnospirales.f__Lachnospiraceae.g__Anaerosporobacter
R_AMF	2.74549	2.33693	0.0463	p__Bacillota.c__Negativicutes.o__Veillonellales-Selenomonadales.f__Sporomusaceae.g__Sporomusa
R_AMF	2.95104	2.32943	0.04953	p__Actinomycetota.c__Actinobacteria.o__Propionibacteriales.f__Nocardioidaceae.g__Marmoricola
R_AMF	2.6496	2.30732	0.0463	p__Acidobacteriota.c__Vicinamibacteria.o__Subgroup_17.f__norank_o__Subgroup_17.g__norank_o__Subgroup_17
R_AMF	2.65382	2.27469	0.0463	p__Verrucomicrobiota.c__Verrucomicrobiia.o__Pedosphaerales.f__Pedosphaeraceae.g__ADurb_Bin063-1
R_AMF	2.89336	2.24727	0.04953	p__Bacteroidota.c__Bacteroidia.o__Cytophagales.f__Hymenobacteraceae.g__Adhaeribacter
R_AMF	2.74615	2.23702	0.04953	p__Patescibacteria.c__WWE3.o__norank_c__WWE3.f__norank_c__WWE3.g__norank_c__WWE3
R_CK	4.59117	3.65306	0.04953	p__Bacillota.c__Bacilli.o__Bacillales.f__Bacillaceae.g__Fictibacillus
R_CK	4.67511	3.63988	0.04953	p__Bacillota.c__Bacilli.o__Bacillales.f__Bacillaceae.g__Mesobacillus
R_CK	4.19789	3.56692	0.04953	p__Bacillota.c__Bacilli.o__Paenibacillales.f__Paenibacillaceae.g__Ammoniphilus
R_CK	4.45934	3.53819	0.04953	p__Bacteroidota.c__Bacteroidia.o__Chitinophagales.f__Chitinophagaceae.g__Flavisolibacter
R_CK	4.01757	3.3966	0.04953	p__Patescibacteria.c__Saccharimonadia.o__Saccharimonadales.f__Saccharimonadaceae.g__TM7a
R_CK	3.91188	3.30822	0.04953	p__Patescibacteria.c__Saccharimonadia.o__Saccharimonadales.f__LWQ8.g__norank_f__LWQ8
R_CK	3.84944	3.20329	0.04953	p__Pseudomonadota.c__Alphaproteobacteria.o__Sphingomonadales.f__Sphingomonadaceae.g__Croceibacterium
R_CK	3.40674	2.92104	0.04953	p__Pseudomonadota.c__Alphaproteobacteria.o__Micavibrionales.f__norank_o__Micavibrionales.g__norank_o__Micavibrionales
R_CK	3.04548	2.75107	0.0369	p__Pseudomonadota.c__Alphaproteobacteria.o__Hyphomicrobiales.f__Devosiaceae.g__norank_f__Devosiaceae
R_CK	2.52174	2.74673	0.0369	p__Bacillota.c__Bacilli.o__Thermoactinomycetales.f__Thermoactinomycetaceae.g__Planifilum
R_CK	3.3648	2.74179	0.04953	p__TX1A-33.c__norank_p__TX1A-33.o__norank_p__TX1A-33.f__norank_p__TX1A-33.g__norank_p__TX1A-33
R_CK	3.15726	2.70536	0.04953	p__Pseudomonadota.c__Alphaproteobacteria.o__Hyphomicrobiales.f__Xanthobacteraceae.g__Rhodoplanes
R_CK	3.04632	2.70511	0.0463	p__Pseudomonadota.c__Alphaproteobacteria.o__Reyranellales.f__Reyranellaceae.g__Reyranella
R_CK	3.73516	2.59323	0.04953	p__Pseudomonadota.c__Alphaproteobacteria.o__Hyphomicrobiales.f__Rhizobiaceae.g__Ensifer
R_CK	2.64884	2.37276	0.0369	p__Actinomycetota.c__Acidimicrobiia.o__Microtrichales.f__Microtrichaceae.g__norank_f__Microtrichaceae
R_CK	2.64664	2.35786	0.0369	p__Pseudomonadota.c__Gammaproteobacteria.o__Burkholderiales.f__Rhodocyclaceae.g__Methyloversatilis

## Sheet: Table S6
Table S6. Selective enrichment of endophytic bacteria from the rhizosphere in CK and AMF treatment.
Taxa	Endophytic vs rhizosphere
	R_CK	R_AMF	Sig
Phylum
Pseudomonadota	1.88	2.16
Actinomycetota	1.55	1.25
Bacillota	0.05	0.05
Patescibacteria	12.7	14.4
Bacteroidota	0.69	1.41	*
Acidobacteriota	0.13	0.09
Chloroflexota	0.29	0.28
Myxococcota	0.47	0.44
Gemmatimonadota	0.04	0.05
Verrucomicrobiota	0.34	0.25
Bdellovibrionota	0.38	0.31
Nitrospirota	0	0
unclassified_k_norank_d_Bacteria	0.06	0.08
Cyanobacteriota	0.15	0.09
Planctomycetota	0.53	0.12
Dadabacteria	0	0
Entotheonellaeota	0	0
Thermodesulfobacteriota	0	0.06
Methylomirabilota	0.15	0.02	*
Armatimonadota	0.4	0.52
Candidatus_Kapabacteria	0.3	0.52
Elusimicrobiota	0.36	0.15
Chlamydiota	0.5	0.25
Sumerlaeota	1.33	0.3
Dependentiae	0.25	1
Candidatus_Eremiobacterota	0.43	0.23
TX1A-33	0.05	0
Fibrobacterota	0.06	0.2
Latescibacterota	0	0
NB1-j	0	0
Genus
TM7a	28.6	42.6
Devosia	4.2	9.59	**
Streptomyces	9.33	6.44
Rhizobium	8.48	9.65
unclassified_f_Comamonadaceae	3.31	5.64
Neobacillus	0.01	0.02
Sphingomonas	0.71	0.81
Microvirga	0.65	0.88
norank_f_LWQ8	7.51	7.78
unclassified_f_Micromonosporaceae	38.1	31.3
Steroidobacter	4.35	5.41
Pseudoxanthomonas	37.6	110	*
Neorhizobium	41.1	6.4
Mesobacillus	0.02	0.01
norank_f_Microscillaceae	0.52	1.37
norank_o_Vicinamibacterales	0.02	0.04
norank_f_Symbiobacteraceae	0	0
Ensifer	7.08	6.08
norank_f_Vicinamibacteraceae	0.18	0.06	*
Croceibacterium	4.25	6.34
Fictibacillus	0.03	0.02
Bacillus	0.02	0.02
Flavisolibacter	0.1	0.23
Paenibacillus	0.16	0.14
Ramlibacter	0.63	0.68
Nitrospira	0	0
Ellin6055	2.73	2.87
Niastella	3.23	11.8	*
Bryobacter	0.02	0.01
unclassified_k_norank_d_Bacteria	0.06	0.08

[truncated: 1 more sheets: Table S7]
